# Supplementary material for: Effectiveness and Safety of Pyrotinib, and Association of Biomarker With Progression-Free Survival in Patients With HER2-Positive Metastatic Breast Cancer: A Real-World, Multicentre Analysis
Source: Front Oncol. 2020 May 25;10:811. doi: 10.3389/fonc.2020.00811 (PMC7263174; doi:10.3389/fonc.2020.00811)
Supplement: Supplementary Table 1 — The characteristic information of patients in pyrotinib third-or-higher-line therapy who have previously used lapatinib or not. [file Table_1.xlsx]

## Sheet: Sheet1
Table S1 The characteristic information of patients in pyrotinib third-or-higher-line therapy who have previously used lapatinib or not
	Non-used			Used			P-Value
	No.	%		No.	%
Age
<50	31	0.484		18	0.6		0.377
≧50	33	0.516		12	0.4
ECOG Scale
0-1	63	0.984		27	0.9		0.094
≧2	1	0.016		3	0.1
Menopausal Status
Premenopausal	30	0.469		17	0.567		0.507
Postmenopausal	34	0.531		13	0.433
HR Status
Positive	36	0.563		16	0.533		0.899
Negative	25	0.391		13	0.433
Unknown	3	0.047		1	0.033
Treatment type
Pyrotinib + Capecitabine	45	0.703		16	0.533		0.102
Pyrotinib + Abraxane	12	0.188		5	0.167
Pyrotinib + Trastuzumab	2	0.031		1	0.033
Pyrotinib + Others	5	0.078		8	0.267
Metastatic Site
Soft Tissue + Bone	9	0.141		5	0.167		0.762
Organ + Brain	55	0.859		25	0.833
Total	64			30
Abbreviations: ECOG, Eastern Cooperative Oncology Group; HR, hormone receptor
