# Supplementary material for: Effectiveness and Safety of Pyrotinib, and Association of Biomarker With Progression-Free Survival in Patients With HER2-Positive Metastatic Breast Cancer: A Real-World, Multicentre Analysis
Source: Front Oncol. 2020 May 25;10:811. doi: 10.3389/fonc.2020.00811 (PMC7263174; doi:10.3389/fonc.2020.00811)
Supplement: Supplementary Table 2 — Characteristics of 28 patients with HER2-positive metastatic breast cancer, according to TMB categorisation. [file Table_2.xlsx]

## Sheet: Sheet1
Table S2. Characteristics of 28 patients with HER2-positive metastatic breast cancer, according to TMB categorisation
	TMB-low			TMB-high		P-value
	n	%		n	%
Age, years						0.671
<50	13	65		4	50
≥50	7	35		4	50
Menopausal status						0.811
Premenopausal	11	55		4	50
Postmenopausal	9	45		4	50
Hormone-receptor status						0.503
Positive	8	40		5	62.5
Negative	11	55		3	37.5
Unknown	1	5		0	0
Metastatic site						0.82
Soft tissue and/or bone	4	20		1	12.5
Organ	10	50		5	62.5
Brain	6	30		2	25
Treatment stage						0.272
First-line	0	0		1	12.5
Second-line	9	45		3	37.5
Third-or-higher-line	11	55		4	50
Treatment type						0.088
Pyrotinib + capecitabine	12	60		2	25
Pyrotinib + abraxane	4	20		2	25
Pyrotinib + trastuzumab	2	10		0	0
Pyrotinib + others	2	10		4	50
Total	20			8		28
Abbreviations: TMB, tumor mutation burden
